# Supplementary material for: Lysosomal TBK1 responds to amino acid availability to relieve Rab7-dependent mTORC1 inhibition
Source: EMBO J. 2024 Aug 5;43(18):7. doi: 10.1038/s44318-024-00180-8 (PMC11405869; doi:10.1038/s44318-024-00180-8)
Supplement: Supplementary file 3 — Source data Fig. 1 [file 44318_2024_180_MOESM3_ESM.zip]

Archive with 70 entries (65 files):
- 1A/
- 1A/.DS_Store
- 1A/pS6K1-T389 western cropped.tif
- 1A/pS6K1-T389 western.tif
- 1A/S6K1 western cropped.tif
- 1A/S6K1 western raw.tif
- 1A/TBK1 western cropped.tif
- 1A/TBK1 western.tif
- 1C/
- 1C/.DS_Store
- 1C/pS6K1-T389 western cropped.tif
- 1C/pS6K1-T389 western.tif
- 1C/S6K1 western cropped.tif
- 1C/S6K1 western.tif
- 1E/
- 1E/.DS_Store
- 1E/pS6K1-T389 western cropped.tif
- 1E/pS6K1-T389 western.tif
- 1E/S6K1 western cropped.tif
- 1E/S6K1 western.tif
- 1E/TBK1 western cropped.tif
- 1E/TBK1 western.tif
- 1G/
- 1G/TBK1 KO + TBK1-GFP LAMP1 inset.tif
- 1G/TBK1 KO + TBK1-GFP LAMP1.tif
- 1G/TBK1 KO + TBK1-GFP Merge.tif
- 1G/TBK1 KO + TBK1-GFP TBK1 inset.tif
- 1G/TBK1 KO + TBK1-GFP TBK1.tif
- 1G/TBK1 KO LAMP1 inset.tif
- 1G/TBK1 KO LAMP1.tif
- 1G/TBK1 KO Merge.tif
- 1G/TBK1 KO TBK1 inset.tif
- 1G/TBK1 KO TBK1.tif
- 1G/WT LAMP1 inset.tif
- 1G/WT LAMP1.tif
- 1G/WT Merge .tif
- 1G/WT TBK1 inset.tif
- 1G/WT TBK1.tif
- 1H/
- 1H/.DS_Store
- 1H/GM130 lysates western cropped.tif
- 1H/GM130 lysosomes western cropped.tif
- 1H/GM130 western .tif
- 1H/LAMP1 lysates western cropped.tif
- 1H/LAMP1 lysosomes western cropped.tif
- 1H/LAMP1 western.tif
- 1H/PDI lysates western cropped.tif
- 1H/PDI lysosomes western cropped.tif
- 1H/PDI western.tif
- 1H/pRab7-S72 lysates western cropped.tif
- 1H/pRab7-S72 lysates western.tif
- 1H/pRab7-S72 lysosomes western cropped.tif
- 1H/pRab7-S72 lysosomes western.tif
- 1H/pTBK1-lysosomes western cropped.tif
- 1H/pTBK1-S172 lysates western cropped.tif
- 1H/pTBK1-S172 lysates western.tif
- 1H/pTBK1-S172 lysosomes western.tif
- 1H/Rab7 lysates western cropped.tif
- 1H/Rab7 lysates western.tif
- 1H/Rab7 lysosomes western cropped.tif
- 1H/Rab7 lysosomes western.tif
- 1H/TBK1 lysates western cropped.tif
- 1H/TBK1 lysates western.tif
- 1H/TBK1 lysosomes western cropped.tif
- 1H/TBK1 lysosomes western.tif
- .DS_Store
- 1B numerical data.xls
- 1D numerical data.xls
- 1F numerical data.xls
- Data Source Blots- Talaia et al, 2024.pdf
