# Supplementary material for: Lysosomal TBK1 responds to amino acid availability to relieve Rab7-dependent mTORC1 inhibition
Source: EMBO J. 2024 Aug 5;43(18):7. doi: 10.1038/s44318-024-00180-8 (PMC11405869; doi:10.1038/s44318-024-00180-8)
Supplement: Supplementary file 3 — Source data Fig. 1 [file 44318_2024_180_MOESM3_ESM.zip › 1B numerical data.xls]

## Sheet: Sheet1
		Relative pS6K1-T389/S6K1 ratio
		WT			TBK1 KO
	AAs	-	+		-	+
Independent experiments	1	0.00039045	1		0.00137588	0.118533
	2	0.036333	1		0.00763937	0.419992
	3	0.00109909	1		0.00056352	0.577333
