# Supplementary material for: Lysosomal TBK1 responds to amino acid availability to relieve Rab7-dependent mTORC1 inhibition
Source: EMBO J. 2024 Aug 5;43(18):7. doi: 10.1038/s44318-024-00180-8 (PMC11405869; doi:10.1038/s44318-024-00180-8)
Supplement: Supplementary file 3 — Source data Fig. 1 [file 44318_2024_180_MOESM3_ESM.zip › 1D numerical data.xls]

## Sheet: Sheet1
		Relative pS6K1-T389/S6K1 ratio
RAW 264.7
		Untreated			BX-795 (1 uM)
	AAs	-	+		-	+
Independent experiments	1	0.0155002	1		0.00988918	0.238658
	2	0.135734	1		0.0938853	0.451916
	3	0.0916513	1		0.0728454	0.505284
