# Supplementary material for: Lysosomal TBK1 responds to amino acid availability to relieve Rab7-dependent mTORC1 inhibition
Source: EMBO J. 2024 Aug 5;43(18):7. doi: 10.1038/s44318-024-00180-8 (PMC11405869; doi:10.1038/s44318-024-00180-8)
Supplement: Supplementary file 3 — Source data Fig. 1 [file 44318_2024_180_MOESM3_ESM.zip › 1F numerical data.xls]

## Sheet: Sheet1
		Relative pS6K1-T389/S6K1 ratio
		WT				TBK1 KO				TBK1 KO + TBK1-GFP
	AAs time (min)	0	10	30		0	10	30		0	10	30
Independent experiments	1	0.0574087	0.471038	1		0.0807666	0.19841	0.472689		0.0796701	0.31308	0.984045
	2	0.10944	0.541091	1		0.0379184	0.284929	0.65027		0.059058	0.844868	1.3699
	3	0.00576926	0.49953	1		0.00790788	0.15012	0.609591		0.0159114	0.971625	0.739279
	4	0.0369837		1		0.0254031		0.38018
	5	0.0472679	0.511061	1
