# Supplementary material for: Lysosomal TBK1 responds to amino acid availability to relieve Rab7-dependent mTORC1 inhibition
Source: EMBO J. 2024 Aug 5;43(18):7. doi: 10.1038/s44318-024-00180-8 (PMC11405869; doi:10.1038/s44318-024-00180-8)
Supplement: Supplementary file 4 — Source data Fig. 2 [file 44318_2024_180_MOESM4_ESM.zip]

Archive with 56 entries (52 files):
- 2A/
- 2A/.DS_Store
- 2A/pRab7-S72 western cropped.tif
- 2A/pRab7-S72 western.tif
- 2A/Rab7 western cropped.tif
- 2A/Rab7 western.tif
- 2A/TBK1 western cropped.tif
- 2A/TBK1 western.tif
- 2C/
- 2C/.DS_Store
- 2C/pRab7-S72 western cropped.tif
- 2C/pRab7-S72 western.tif
- 2C/Rab7 western cropped.tif
- 2C/Rab7 western.tif
- 2E/
- 2E/.DS_Store
- 2E/pRab7-S72 western cropped.tif
- 2E/pRab7-S72 western.tif
- 2E/Rab7 western cropped.tif
- 2E/Rab7 western.tif
- 2G/
- 2G/.DS_Store
- 2G/GM130 lysates western cropped.tif
- 2G/GM130 lysosomes western cropped.tif
- 2G/GM130 western.tif
- 2G/LAMP1 lysates western cropped.tif
- 2G/LAMP1 lysates western.tif
- 2G/LAMP1 lysosomes western cropped.tif
- 2G/LAMP1 lysosomes western.tif
- 2G/PDI lysates western cropped.tif
- 2G/PDI lysosomes western cropped.tif
- 2G/PDI western.tif
- 2G/pRab7-S72 lysates western cropped.tif
- 2G/pRab7-S72 lysates western.tif
- 2G/pRab7-S72 lysosomes western cropped.tif
- 2G/pRab7-S72 lysosomes western.tif
- 2G/pTBK1-S172 lysates western cropped.tif
- 2G/pTBK1-S172 lysates western.tif
- 2G/pTBK1-S172 lysosomes western cropped.tif
- 2G/pTBK1-S172 lysosomes western.tif
- 2G/Rab7 lysates western cropped.tif
- 2G/Rab7 lysates western.tif
- 2G/Rab7 lysosomes western cropped.tif
- 2G/Rab7 lysososomes western.tif
- 2G/TBK1 lysates western cropped.tif
- 2G/TBK1 lysates western.tif
- 2G/TBK1 lysosomes western cropped.tif
- 2G/TBK1 lysosomes western.tif
- .DS_Store
- 2B numerical data.xls
- 2D numerical data.xls
- 2F numerical data.xls
- 2H numerical data.xls
- 2I numerical data.xls
- 2J numerical data.xls
- 2K numerical data.xls
