# Supplementary material for: Lysosomal TBK1 responds to amino acid availability to relieve Rab7-dependent mTORC1 inhibition
Source: EMBO J. 2024 Aug 5;43(18):7. doi: 10.1038/s44318-024-00180-8 (PMC11405869; doi:10.1038/s44318-024-00180-8)
Supplement: Supplementary file 4 — Source data Fig. 2 [file 44318_2024_180_MOESM4_ESM.zip › 2B numerical data.xls]

## Sheet: Sheet1
		Relative pRab7-S72/Rab7 ratio
HeLa
		WT	TBK1 KO	TBK1 KO + TBK1-GFP
Independent experiments	1	1	0.694209	1.69567
	2	1	0.629677	1.69104
	3	1	0.558083	1.23089
	4	1	0.554095	1.44315
	5	1	0.684094	2.09977
	6	1	0.688285
