# Supplementary material for: Lysosomal TBK1 responds to amino acid availability to relieve Rab7-dependent mTORC1 inhibition
Source: EMBO J. 2024 Aug 5;43(18):7. doi: 10.1038/s44318-024-00180-8 (PMC11405869; doi:10.1038/s44318-024-00180-8)
Supplement: Supplementary file 4 — Source data Fig. 2 [file 44318_2024_180_MOESM4_ESM.zip › 2D numerical data.xls]

## Sheet: Sheet1
		Relative pRab7-S72/Rab7 ratio
RAW 264.7
		Untreated			BX-795 (1 uM)
	AAs	-	+		-	+
Independent experiments	1	0.541168	1		0.365271	0.405719
	2	0.657035	1		0.422492	0.493758
	3	0.524975	1		0.40216	0.386785
