# Supplementary material for: Lysosomal TBK1 responds to amino acid availability to relieve Rab7-dependent mTORC1 inhibition
Source: EMBO J. 2024 Aug 5;43(18):7. doi: 10.1038/s44318-024-00180-8 (PMC11405869; doi:10.1038/s44318-024-00180-8)
Supplement: Supplementary file 4 — Source data Fig. 2 [file 44318_2024_180_MOESM4_ESM.zip › 2F numerical data.xls]

## Sheet: Sheet1
		Relative pRab7-S72/Rab7 ratio
		WT
	AAs	+	-	-/+
Independent experiments	1	1	0.539706	0.818768
	2	1	0.65105	0.766004
	3	1	0.653492	0.825834
	4	1	0.614765	0.833279
