# Supplementary material for: Lysosomal TBK1 responds to amino acid availability to relieve Rab7-dependent mTORC1 inhibition
Source: EMBO J. 2024 Aug 5;43(18):7. doi: 10.1038/s44318-024-00180-8 (PMC11405869; doi:10.1038/s44318-024-00180-8)
Supplement: Supplementary file 4 — Source data Fig. 2 [file 44318_2024_180_MOESM4_ESM.zip › 2H numerical data.xls]

## Sheet: Sheet1
		Relative pTBK1-S172/TBK1 ratio
		Lysates			Lysosomes
	AAs	-	+		-	+
Independent experiments	1	1	0.617642		1	1.43055
	2	1	0.742121		1	1.91547
	3	1	0.634861		1	1.61439
