# Supplementary material for: Lysosomal TBK1 responds to amino acid availability to relieve Rab7-dependent mTORC1 inhibition
Source: EMBO J. 2024 Aug 5;43(18):7. doi: 10.1038/s44318-024-00180-8 (PMC11405869; doi:10.1038/s44318-024-00180-8)
Supplement: Supplementary file 4 — Source data Fig. 2 [file 44318_2024_180_MOESM4_ESM.zip › 2I numerical data.xls]

## Sheet: Sheet1
		Relative TBK1/Rab7 ratio
		Lysates			Lysosomes
	AAs	-	+		-	+
Independent experiments	1	1	1.03364		1	1.68189
	2	1	0.993655		1	1.73227
	3	1	0.778155		1	1.80413
