# Supplementary material for: Lysosomal TBK1 responds to amino acid availability to relieve Rab7-dependent mTORC1 inhibition
Source: EMBO J. 2024 Aug 5;43(18):7. doi: 10.1038/s44318-024-00180-8 (PMC11405869; doi:10.1038/s44318-024-00180-8)
Supplement: Supplementary file 4 — Source data Fig. 2 [file 44318_2024_180_MOESM4_ESM.zip › 2J numerical data.xls]

## Sheet: Sheet1
		Relative pRab7-S72/Rab7 ratio
	Lysates	WT			TBK1 KO
	AAs	-	+		-	+
Independent experiments	1	1	1.39148		0.676034	0.728146
	2	1	1.35947		0.584786	0.651067
	3	1	1.25684		0.428067	0.396961
