# Supplementary material for: Lysosomal TBK1 responds to amino acid availability to relieve Rab7-dependent mTORC1 inhibition
Source: EMBO J. 2024 Aug 5;43(18):7. doi: 10.1038/s44318-024-00180-8 (PMC11405869; doi:10.1038/s44318-024-00180-8)
Supplement: Supplementary file 4 — Source data Fig. 2 [file 44318_2024_180_MOESM4_ESM.zip › 2K numerical data.xls]

## Sheet: Sheet1
		Relative pRab7-S72/Rab7 ratio
	Lysosomes	WT			TBK1 KO
	AAs	-	+		-	+
Independent experiments	1	0.777103	1		0.745659	0.708918
	2	0.613324	1		0.567696	0.549596
	3	0.832292	1		0.768216	0.373352
