# Supplementary material for: Lysosomal TBK1 responds to amino acid availability to relieve Rab7-dependent mTORC1 inhibition
Source: EMBO J. 2024 Aug 5;43(18):7. doi: 10.1038/s44318-024-00180-8 (PMC11405869; doi:10.1038/s44318-024-00180-8)
Supplement: Supplementary file 5 — Source data Fig. 3 [file 44318_2024_180_MOESM5_ESM.zip]

Archive with 43 entries (41 files):
- 3A/
- 3A/GM130 lysates western cropped.tif
- 3A/GM130 lysosomes western cropped.tif
- 3A/GM130 western.tif
- 3A/LAMP1 lysates western cropped.tif
- 3A/LAMP1 lysosomes western cropped.tif
- 3A/LAMP1 western.tif
- 3A/PDI lysates western cropped.tif
- 3A/PDI lysosomes western cropped.tif
- 3A/PDI western.tif
- 3A/pRab7-S72 lysates western cropped.tif
- 3A/pRab7-S72 lysates western.tif
- 3A/pRab7-S72 lysosomes western cropped.tif
- 3A/pRab7-S72 lysosomes western.tif
- 3A/pRab7-S72 western.tif
- 3A/pTBK1-S172 lysates western cropped.tif
- 3A/pTBK1-S172 lysates western.tif
- 3A/pTBK1-S172 lysosomes western cropped.tif
- 3A/pTBK1-S172 lysosomes western.tif
- 3A/Rab7 lysosomes western cropped.tif
- 3A/Rab7 western lysates cropped.tif
- 3A/Rab7 western.tif
- 3A/TBK1 lysates western cropped.tif
- 3A/TBK1 lysates western.tif
- 3A/TBK1 lysosomes western cropped.tif
- 3A/TBK1 lysosomes western.tif
- 3F/
- 3F/TBK1-GFP + AAs GFP inset.tif
- 3F/TBK1-GFP + AAs GFP.tif
- 3F/TBK1-GFP + AAs LAMP1 inset.tif
- 3F/TBK1-GFP + AAs LAMP1.tif
- 3F/TBK1-GFP + AAs Merge .tif
- 3F/TBK1-GFP - AAs GFP inset.tif
- 3F/TBK1-GFP - AAs GFP.tif
- 3F/TBK1-GFP - AAs LAMP1 inset.tif
- 3F/TBK1-GFP - AAs LAMP1.tif
- 3F/TBK1-GFP - AAs Merge.tif
- .DS_Store
- 3B numerical data.xls
- 3C numerical data.xls
- 3D numerical data.xls
- 3E numerical data.xls
- 3G numerical data.xls
