# Supplementary material for: Lysosomal TBK1 responds to amino acid availability to relieve Rab7-dependent mTORC1 inhibition
Source: EMBO J. 2024 Aug 5;43(18):7. doi: 10.1038/s44318-024-00180-8 (PMC11405869; doi:10.1038/s44318-024-00180-8)
Supplement: Supplementary file 6 — Source data Fig. 4 [file 44318_2024_180_MOESM6_ESM.zip]

Archive with 32 entries (29 files):
- 4A/
- 4A/.DS_Store
- 4A/pRab7-S72 western cropped.tif
- 4A/pRab7-S72 western.tif
- 4A/pS6K1-T389 western cropped.tif
- 4A/pS6K1-T389 western.tif
- 4A/Rab7 western cropped.tif
- 4A/Rab7 western.tif
- 4A/S6K1 western cropped.tif
- 4A/S6K1 western.tif
- 4B/
- 4B/.DS_Store
- 4B/mTOR western cropped.tif
- 4B/mTOR western.tif
- 4B/pS6K1-T389 western cropped.tif
- 4B/pS6K1-T389 western.tif
- 4B/Rab7 western cropped.tif
- 4B/Rab7 western.tif
- 4B/S6K1 western cropped.tif
- 4B/S6K1 western.tif
- 4D/
- 4D/.DS_Store
- 4D/mTOR western cropped.tif
- 4D/mTOR western.tif
- 4D/pS6K1-T389 western cropped.tif
- 4D/pS6K1-T389 western.tif
- 4D/Rab7 western cropped.tif
- 4D/Rab7 western.tif
- 4D/S6K1 western cropped.tif
- 4D/S6K1 western.tif
- .DS_Store
- 4C numerical data.xls
