# Supplementary material for: Lysosomal TBK1 responds to amino acid availability to relieve Rab7-dependent mTORC1 inhibition
Source: EMBO J. 2024 Aug 5;43(18):7. doi: 10.1038/s44318-024-00180-8 (PMC11405869; doi:10.1038/s44318-024-00180-8)
Supplement: Supplementary file 6 — Source data Fig. 4 [file 44318_2024_180_MOESM6_ESM.zip › 4C numerical data.xls]

## Sheet: Sheet1
		Relative pS6K1-T389/S6K1 ratio
HeLa
		WT			TBK1 KO			Rab7 KO			TBK1 KO Rab7 KO
	AAs:	-	+		-	+		-	+		-	+
Independent experiments	1	0.121054	1		0.0179279	0.301876		0.514513	4.01436		1.19915	6.68183
	2	0.00421504	1					0.233174	1.99419		0.425126	6.17165
	3	0.0666319	1		0.136289	0.362058					0.177674	8.50472
	4	0.00435057	1					0.0928442	3.862
	5	0.0537997	1					0.245007	3.11369
	6	0.00039045	1		0.00137588	0.118533
	7	0.036333	1		0.00763937	0.419992
