# Supplementary material for: Lysosomal TBK1 responds to amino acid availability to relieve Rab7-dependent mTORC1 inhibition
Source: EMBO J. 2024 Aug 5;43(18):7. doi: 10.1038/s44318-024-00180-8 (PMC11405869; doi:10.1038/s44318-024-00180-8)
Supplement: Supplementary file 7 — Source data Fig. 5 [file 44318_2024_180_MOESM7_ESM.zip]

Archive with 33 entries (31 files):
- 5A/
- 5A/.DS_Store
- 5A/mCh-Rab7 western cropped.tif
- 5A/mTOR and Rab7 western.tif
- 5A/mTOR western cropped.tif
- 5A/pS6K1-T389 western cropped.tif
- 5A/pS6K1-T389 western.tif
- 5A/S6K1 western cropped.tif
- 5A/S6K1 western.tif
- 5C/
- 5C/.DS_Store
- 5C/GM130 lysates western cropped.tif
- 5C/GM130 lysosomes western cropped.tif
- 5C/GM130 western.tif
- 5C/LAMP1 lysates western cropped.tif
- 5C/LAMP1 lysosomes western cropped.tif
- 5C/LAMP1 western.tif
- 5C/mCh-Rab7 lysates western cropped.tif
- 5C/mCh-Rab7 lysosomes western cropped.tif
- 5C/mCh-Rab7 western.tif
- 5C/p-mCh-Rab7 western.tif
- 5C/p-mCh-Rab7-S72 lysates western cropped.tif
- 5C/p-mCh-Rab7-S72 lysosomes western cropped.tif
- 5C/PDI western lysates cropped.tif
- 5C/PDI western lysosomes cropped.tif
- 5C/PDI western raw.tif
- 5C/TBK1 lysates western cropped.tif
- 5C/TBK1 lysates western.tif
- 5C/TBK1 lysosomes western cropped.tif
- 5C/TBK1 lysosomes western.tif
- .DS_Store
- 5B numerical data.xls
- 5D numerical data.xlsx
