# Supplementary material for: Lysosomal TBK1 responds to amino acid availability to relieve Rab7-dependent mTORC1 inhibition
Source: EMBO J. 2024 Aug 5;43(18):7. doi: 10.1038/s44318-024-00180-8 (PMC11405869; doi:10.1038/s44318-024-00180-8)
Supplement: Supplementary file 7 — Source data Fig. 5 [file 44318_2024_180_MOESM7_ESM.zip › 5B numerical data.xls]

## Sheet: Sheet1
		Relative pS6K1-T389/S6K1 ratio
HeLa
		Rab7 KO + mCh-Rab7-WT			Rab7 KO + mCh-Rab7-S72A
	AAs	-	+		-	+
Independent experiments	1	0.0876029	1		0.0413828	0.281306
	2	0.178636	1		0.0540884	0.063555
	3	0.285436	1		0.0945478	0.0773732
