# Supplementary material for: Lysosomal TBK1 responds to amino acid availability to relieve Rab7-dependent mTORC1 inhibition
Source: EMBO J. 2024 Aug 5;43(18):7. doi: 10.1038/s44318-024-00180-8 (PMC11405869; doi:10.1038/s44318-024-00180-8)
Supplement: Supplementary file 7 — Source data Fig. 5 [file 44318_2024_180_MOESM7_ESM.zip › 5D numerical data.xlsx]

## Sheet: Sheet1
		Relative TBK1/Rab7 ratio
		Lysates			Lysosomes
	AAs	-	+		-	+
Independent experiments	1	1	0.909213		1	0.20348
	2	1	0.867769		1	0.145679
