# Supplementary material for: Lysosomal TBK1 responds to amino acid availability to relieve Rab7-dependent mTORC1 inhibition
Source: EMBO J. 2024 Aug 5;43(18):7. doi: 10.1038/s44318-024-00180-8 (PMC11405869; doi:10.1038/s44318-024-00180-8)
Supplement: Supplementary file 8 — Source data Fig. 6 [file 44318_2024_180_MOESM8_ESM.zip]

Archive with 40 entries (37 files):
- 6A/
- 6A/TBK1-E696K GFP inset.tif
- 6A/TBK1-E696K GFP.tif
- 6A/TBK1-E696K LAMP1 inset.tif
- 6A/TBK1-E696K LAMP1.tif
- 6A/TBK1-E696K Merge.tif
- 6A/TBK1-WT GFP inset.tif
- 6A/TBK1-WT GFP.tif
- 6A/TBK1-WT LAMP1 inset.tif
- 6A/TBK1-WT LAMP1.tif
- 6A/TBK1-WT Merge.tif
- 6C/
- 6C/.DS_Store
- 6C/pRab7-S72 western cropped.tif
- 6C/pRab7-S72 western.tif
- 6C/pTBK1-S172 and STING western.tif
- 6C/pTBK1-S172 western cropped.tif
- 6C/Rab7 western cropped.tif
- 6C/Rab7 western.tif
- 6C/STING western cropped.tif
- 6C/TBK1 western cropped.tif
- 6C/TBK1 western.tif
- 6D/
- 6D/.DS_Store
- 6D/pRab7-S72 western cropped.tif
- 6D/pRab7-S72 western.tif
- 6D/pS6K1-T389 western cropped.tif
- 6D/pS6K1-T389 western.tif
- 6D/pTBK1-S172 western cropped.tif
- 6D/pTBK1-S172 western.tif
- 6D/Rab7 western cropped.tif
- 6D/Rab7 western.tif
- 6D/S6K1 western cropped.tif
- 6D/TBK1 and S6K1 western.tif
- 6D/TBK1 western cropped.tif
- .DS_Store
- 6B numerical data.xls
- 6E numerical data.xls
- 6F numerical data.xls
- 6G numerical data.xls
