# Supplementary material for: Lysosomal TBK1 responds to amino acid availability to relieve Rab7-dependent mTORC1 inhibition
Source: EMBO J. 2024 Aug 5;43(18):7. doi: 10.1038/s44318-024-00180-8 (PMC11405869; doi:10.1038/s44318-024-00180-8)
Supplement: Supplementary file 8 — Source data Fig. 6 [file 44318_2024_180_MOESM8_ESM.zip › 6B numerical data.xls]

## Sheet: Sheet1
	Independent experiments
	1			2			3			4
TBK1-GFP:	WT	E696K		WT	E696K		WT	E696K		WT	E696K
	0.161	0.846		0.176	0.483		0.12	0.725		0.215	0.627
	0.308	0.734		0.19	0.559		0.089	0.576		0.217	0.701
	0.165	0.709		0.158	0.499		0.109	0.262		0.191	0.606
	0.131	0.836		0.149	0.538		0.183	0.619			0.75
	0.125	0.384		0.148	0.439
	0.198	0.745
	0.094	0.772
	0.099	0.37
