# Supplementary material for: Lysosomal TBK1 responds to amino acid availability to relieve Rab7-dependent mTORC1 inhibition
Source: EMBO J. 2024 Aug 5;43(18):7. doi: 10.1038/s44318-024-00180-8 (PMC11405869; doi:10.1038/s44318-024-00180-8)
Supplement: Supplementary file 8 — Source data Fig. 6 [file 44318_2024_180_MOESM8_ESM.zip › 6F numerical data.xls]

## Sheet: Sheet1
		Relative pRab7-S72/Rab7 ratio
		TBK1 KO + TBK1-WT-GFP			TBK1 KO + TBK1-E696K-GFP
	AAs:	-	+		-	+
Independent experiments	1	0.91295	1		1.28911	1.7515
	2	0.768313	1		1.68726	2.69108
	3	0.715662	1
	4		1		1.78438	2.41759
