# Supplementary material for: Lysosomal TBK1 responds to amino acid availability to relieve Rab7-dependent mTORC1 inhibition
Source: EMBO J. 2024 Aug 5;43(18):7. doi: 10.1038/s44318-024-00180-8 (PMC11405869; doi:10.1038/s44318-024-00180-8)
Supplement: Supplementary file 8 — Source data Fig. 6 [file 44318_2024_180_MOESM8_ESM.zip › 6G numerical data.xls]

## Sheet: Sheet1
		Relative pTBK1-GFP-S172/TBK1-GFP ratio
		TBK1 KO + TBK1-WT-GFP			TBK1 KO + TBK1-E696K-GFP
	AAs:	-	+		-	+
Independent experiments	1	1.14241	1		3.37648	3.87066
	2	1.43493	1		4.67869	3.67321
	3	1.67723	1		3.95387	5.61898
